# Supplementary material for: Enhancing Gasdermin-induced tumor pyroptosis through preventing ESCRT-dependent cell membrane repair augments antitumor immune response
Source: Nat Commun. 2022 Oct 24;13:6321. doi: 10.1038/s41467-022-34036-8 (PMC9592600; doi:10.1038/s41467-022-34036-8)
Supplement: Supplementary file 3 — Source Data [file 41467_2022_34036_MOESM3_ESM.xlsx]

## Sheet: Figure1
	Figure1c			Figure1f								Figure 1g			Figure 1h
	Size (nm)	Intensity (%)		Time (h)	+GSH			-GSH				Size (nm)	Intensity (%)		Time (h)	EI release (%)
	24.4	0.16		0	0	0	0	0	0	0		78.8	1.42		0	0	0	0
	28.2	0.364		1	15.3	16.8	19.7	3.7	5	1.2		91.3	8.46		1	2.3	6.5	7.7
	32.7	0.405		3	29.7	23.5	34.2	1.9	4.6	5.3		106	17.4		3	13.7	7.9	9.8
	37.8	0.448		6	38.7	42.1	33.9	6.1	5.5	2.4		122	23		6	10.6	17.4	13.7
	43.8	0.916		12	46.9	52	54.3	2.9	6.2	6.4		142	22.6		12	25.8	19.5	16.4
	50.7	2.2		18	57.9	63.2	68.5	7.6	9.1	5.1		164	16.7		24	32.3	29.9	36.8
	58.8	4.43		24	65.5	68.9	72.1	6	9.4	8.5		190	8.39		48	46.7	42.5	37.1
	68.1	7.35		36	75.7	83.2	74.1	11.5	7.2	9.7		220	2		72	43.9	49.2	54
	78.8	10.4		48	83.1	79.9	85.2	14.4	12.1	9					96	57.9	63.2	53.7
	91.3	12.9
	106	14.3
	122	14.1
	142	12.3
	164	9.29
	190	5.84
	220	2.76
	255	0.927
	295	0.512
	342	0.314
	396	0.12

## Sheet: Figure2
	Figure2d
	Control	VNP	GD	VNP-GD	VNP-GD+EI-NP
	4.7	15.7	5.3	32.2	51.2
	5.2	12.6	4.7	39.6	59.5
	2.1	17.3	6.2	28.5	47.1
	Figure2e
	Control	VNP	GD	VNP-GD	VNP-GD+EI-NP
	1.2	5.5	16.1	36.8	59.1
	0.9	16.7	6.4	28.9	67.9
	3.4	15.1	7.8	47.2	60.7
	Figure 2f
	Control	VNP	GD	VNP-GD	VNP-GD+EI-NP
	521	860	563	2341	3540
	733	1124	883	1502	3050
	495	758	837	1439	2659

## Sheet: Figure3
	Figure 3b

## Sheet: Figure4
	Figure 4b
	Time (days)	PBS						aPD-1						VNP@Gel						GD/EI-NP@Gel						VNP-GD@Gel						VNP-GD/EI-NP@Gel						VNP-GD/EI-NP@Gel+aPD-1
	0	102.6	96.8	79.3	121.1	117.7	88.5	132.9	127.1	90.6	93.3	95.6	104.4	96	137.5	119.4	79.8	87.1	81.9	98.8	137.7	77.5	79.8	89.9	93.8	104.3	132.1	124.7	69.1	81.3	85.8	93.8	117.7	117	127.8	82.5	76.7	123.6	135.8	132.6	105.6	79.8	73.2
	2	123.6	135	157.7	145.8	159	124.9	143.4	156.8	109.3	110.5	111	132.6	167.2	180.8	128.4	98.3	105	157.7	152.1	188.1	94.9	102.9	128.3	142.2	124.5	176.2	85.8	120.1	98.7	102.8	126.5	97.2	130.7	106	120.1	90.9	130.2	138.4	88.5	97.7	112.1	122.4
	4	159.7	165.9	197.5	235.9	156.8	244.7	189	246.1	162.7	176.2	183.8	201.6	187.3	207.4	249	163.8	195.2	267.2	181.8	263.8	123.5	195.2	202.2	173.4	199.1	154.9	210	227.3	168.3	142.2	155.7	122.8	108.8	112.1	142.9	169.9	133.2	127.1	199.1	105.1	119.1	147.6
	6	254.9	266.8	360.1	329.1	323.8	271.5	236.8	298.5	189.6	207.1	236.3	291.2	249.2	234.5	393.3	284	299.2	268.6	141.3	163.4	305.9	271.5	243.1	338.7	154.4	224.3	279.9	233.9	280.8	294.4	158.4	176.4	195.2	210.7	138.9	163.8	117	156.3	187.3	124.2	178	168.3
	8	465.4	567	563.6	631.2	704.1	540	297.6	376.2	278.4	302.6	336	396.9	436.8	411.9	367.1	328.7	357.6	306.6	356.3	467.9	581.5	307.2	384.2	294.4	388.3	427.4	296.2	323.8	329.5	359.9	147.5	172.8	185	255.9	220.3	210.5	85.2	198.5	166.9	197.6	91.9	161.2
	10	566.2	685.4	766.3	786.3	545	670.7	372.3	464.8	373.5	393.6	428.1	493.1	464.8	573.4	384.2	487.4	645	667	425.3	524.4	553.8	622.3	396.9	458.4	371.7	331.6	546	566.6	398.8	468.5	169	285.4	277.7	288	199.1	265.2	167.7	94.8	169	204.8	239.7	174.2
	12	876.1	912	853	760.3	694	950.4	430.6	427.7	405.8	486	542.6	534.2	566.6	672.5	660.7	790	705.7	681.2	449.6	576	593	695	499.9	454.1	459.4	394.9	673.3	610	406.5	534.2	264.7	196.6	186.2	392.1	319.4	238.2	137.5	165.9	202.3	272.7	175.3	108.8
	14	1084	1273	898.1	874.6	960.8	898.1	483.8	679.8	455.8	600.9	668.5	623.6	668.2	775.7	825.7	900.2	593	814.6	744.2	754.4	757.7	888.1	604.7	973.6	484.3	449.6	595.4	673.3	522.5	550.9	372.3	265.2	477.1	322.8	199.1	184	255.9	119.5	139.2	198.8	200	137.2
	16	1264.8	1121	1359.5	990.9	1117.2	1012.1	571.3	792.6	597.9	790.1	698.4	584.1	749.7	694.6	1006.1	987.7	932.4	874.7	882.9	974.9	1030.2	906.3	834.3	939.9	673.7	726.9	655.5	576.4	692.7	543.7	257	463.7	290.5	382.2	265.7	299.6	148	173.4	166.5	174	139.3	277.7
	18	1576.9	1435.8	1183	1385.1	1298.1	1774.2	867.9	952.6	677.2	903.5	998.4	700.2	1079.1	991.3	1253.1	792.6	1302.5	1192.7	1282.5	1101.4	894.8	944.5	960	922.4	771.8	566.8	780.5	674.2	555.1	927.5	488.6	389.8	564.1	358.4	279.3	258.5	106.2	157.7	355	128.4	161.6	252.5
	Figure 4c
	Time (days)	PBS	aPD-1	VNP@Gel	GD/EI-NP@Gel	VNP-GD@Gel	VNP-GD/EI-NP@Gel	VNP-GD/EI-NP@Gel+aPD-1
	1
	2
	3
	4
	5
	6
	7
	8
	9
	10
	11
	12
	13
	14
	15
	16
	17
	18
	19
	20
	21	1
	22
	23	1
	24			1
	25				1
	26	1
	26	1
	27			1
	28	1
	29					1
	30				1
	30				1
	30				1
	31	1		1
	32		1
	33			1
	34		1
	35			1		1
	35			1
	36		1		1
	37				1	1
	37					1
	38
	39
	39
	40
	41		1
	41		1				1
	42
	43
	43
	44
	45		1			1
	46						1
	47					1
	48						1
	49
	50
	51
	52
	53						1
	54
	55
	56							1
	57
	58
	59							1
	60						1
	61
	62
	63
	64
	65							1
	66
	67						1
	68
	69
	70
	71
	72
	73
	74							1
	75
	76
	77
	78
	79
	80							0
	80							0
	Figure 4f
	PBS	aPD-1	VNP@Gel	GD/EI-NP@Gel	VNP-GD@Gel	VNP-GD/EI-NP@Gel	VNP-GD/EI-NP@Gel+aPD-1
	221	153	205	196	106	43	4
	204	102	158	183	95	38	15
	175	126	216	195	145	28	7
	163	117	169	177	137	61	11
	216	105	147	119	122	37	22
	Figure 4h
	Time(days)	PBS							Time(days)	aPD-1							Time(days)	VNP@Gel							Time (days)	GD/EI-NP@Gel							Time(days)	VNP-GD@Gel							Time(days)	VNP-GD/EI-NP@Gel							Time (days)
	0	88.9	125.3	94.8	79.8	112.3	105.2		0	123.6	97.7	95.3	117.7	89.2	105.3		0	76.3	86	141	135	107.9	96		0	85.2	89.7	98.7	117	122.4	128.8		0	93.3	99.7	118.4	137.7	79.8	83.2		0	76.3	89.2	123.6	136.9	79.8	94.6		0
	4	261.6	451.6	310	299.7	356.3	393.6		4	221.8	204.8	196.6	310.4	263.8	328.1		4	274.4	330.7	431.7	468.5	284.8	352.4		4	284.8	266.8	174.2	375.6	422.3	566.6		4	311.6	273.8	260.9	367.1	188.1	162.7		4	165.9	147.5	178.9	232.7	98.8	129.5		4
	8	631.3	1039.5	622.9	530.5	733.1	831.7		8	523.3	401	539.1	667	605.7	524.8		8	453	685.4	722.1	627.4	668.5	576.4		8	630	573.4	356.3	753.4	1034.4	989.8		8	496.4	391.1	632.2	588.8	464.8	262.8		8	277.7	191.1	384.2	382.2	155.7	137.5		8
	12	1442.7	1952.3	1613.1	1370.1	1195.3	1498.2		12	778.5	597.5	1208.4	1370.9	1130.5	1056.4		12	939.9	1091.7	1229.4	1564.3	891.1	1337.7		12	885.1	1237.1	681.2	1032.2	1680.9	1461.2		12	629.1	531.9	1241.9	1473.4	746.4	447.2		12	320.3	296.2	656	525.3	187.3	443.6		12
	Figure 4i
	Time (days)	PBS	aPD-1	VNP@Gel	GD/EI-NP@Gel	VNP-GD@Gel	VNP-GD/EI-NP@Gel	VNP-GD/EI-NP@Gel+aPD-1
	1
	2
	3
	4
	5
	6
	7
	8
	9
	10
	11
	12
	13	1
	14				1
	15
	16	1		1
	17				1
	18	1
	18	1
	18	1
	19			1		1
	20				1
	21		1	1
	22	1
	23			1		1
	24
	25				1
	26		1
	27			1
	28
	29				1
	30			1
	31					1
	31					1
	32		1
	33						1
	34				1
	35		1
	35		1
	36					1
	37
	38		1
	39
	40
	41						1
	41						1
	42					1
	43
	44
	44
	45
	46						1
	47							1
	48
	49						1
	50
	51
	52
	53
	54
	55
	56						1
	56
	57
	58							1
	59
	60
	61
	62
	63
	64
	65							1
	66
	67
	68
	69
	70							0
	70							0
	70							0
	Figure 4k
	Time (days)	Saline						aPD-1						VNP-GD@Gel						VNP-GD/EI-NP@Gel						VNP-GD/EI-NP@Gel+aPD-1
	0	0	0	0	0	0	0	0	0	0	0	0	0	0	0	0	0	0	0	0	0	0	0	0	0	0	0	0	0	0	0
	7	122.8	99.1	144.9	118.4	168.8	156.8	134.6	122.3	97.7	118.6	70.8	78.4	89.7	144.6	77.2	93.3	113.7	122.5	59	43.7	68.5	79.3	86	36.3	19.7	27.2	32.5	26.3	56.4	31.8
	14	786.3	635	578.3	467	615	395.7	416.9	503.6	373.5	525.8	207	574.3	459.6	382.2	354.8	522.2	351.3	299.7	126.8	368.5	166.9	113.4	262.8	110.4	48.1	25.9	58.8	97.7	82.9	128.4
	21	1875.8	1938.1	1627.8	1586.3	1676.8	1357.8	890.6	834.2	766.2	1046.8	733.8	930.3	1256.4	1158.9	960.8	882.9	1055.8	739.3	360.1	667	473.8	188.5	337.7	429.9	89.7	156.3	77.5	178	136.9	224.5
[truncated: 6 more columns]

## Sheet: Figure5
	Figure 5c
	PBS	aPD-1	VNP@Gel	GD/EI-NP@Gel	VNP-GD@Gel	VNP-GD/EI-NP@Gel	VNP-GD/EI-NP@Gel+aPD-1
	12.9	21.5	15.6	14.4	28.7	49.4	53.7
	14.2	16.7	18.4	17.2	31.1	56.3	60.5
	9.5	14.4	13.2	10.1	21.9	40.8	61
	8.7	14.2	11.9	13.3	22	53.6	47.6
	Figure 5d
	PBS	aPD-1	VNP@Gel	GD/EI-NP@Gel	VNP-GD@Gel	VNP-GD/EI-NP@Gel	VNP-GD/EI-NP@Gel+aPD-1
	73	169	121	158	255	341	505
	89	185	96	157	201	379	409
	52	220	132	87	198	299	587
	90	153	141	106	179	302	469
	Figure 5e
	PBS	aPD-1	VNP@Gel	GD/EI-NP@Gel	VNP-GD@Gel	VNP-GD/EI-NP@Gel	VNP-GD/EI-NP@Gel+aPD-1
	10	33	23	27	35	81	103
	5	39	12	25	47	93	127
	7	42	27	13	31	59	132
	14	28	15	11	29	82	151
	Figure 5f
	PBS	aPD-1	VNP@Gel	GD/EI-NP@Gel	VNP-GD@Gel	VNP-GD/EI-NP@Gel	VNP-GD/EI-NP@Gel+aPD-1
	1.2	4.1	5.4	1.8	6.6	12.8	14.8
	2.5	3.2	2.3	2.6	8.1	15.7	13.6
	0.9	2.5	3.8	5	7.8	18.9	19.5
	3.7	4.6	4.1	4.7	5.2	11.2	19.3
	Figure 5g
	PBS	aPD-1	VNP@Gel	GD/EI-NP@Gel	VNP-GD@Gel	VNP-GD/EI-NP@Gel	VNP-GD/EI-NP@Gel+aPD-1
	50.3	78.7	76.4	58.3	87.3	189.6	246.7
	43.1	117.9	83.1	46.6	107.6	195.3	296.3
	38.7	69	50.2	70.4	125.2	147.2	209.8
	69.6	103.7	90.5	73.5	132.1	168.5	231.6
	Figure 5h
	PBS	aPD-1	VNP@Gel	GD/EI-NP@Gel	VNP-GD@Gel	VNP-GD/EI-NP@Gel	VNP-GD/EI-NP@Gel+aPD-1
	23.4	29.7	43.2	34.6	56.8	87	156.2
	22.1	70.2	23.9	52.1	69.3	89.6	127.9
	18.7	32.9	32.1	46.2	57.2	120.3	164.3
	32.7	50.4	19.8	23.1	34.7	112.7	149.1
	Figure 5i
		IL-1α	IFN-γ	TNF-α	MCP-1	IL-12	IL-1β	IL-6	IL-27	IL-17A	GM-CSF
	PBS	2311.84	70.39	6.57	73.28	15.82	283.02	9.22	13.93	4.04	3.06
	py_1-2	3918.8	178.12	22.03	70.37	12.68	441.83	4.42	12.22	3.01	6.46
	py_1-3	3190.72	107.27	24.75	90.4	9.69	464.45	6.58	7.84	6.41	5.31
	py_1-4	3736.06	81.79	15.29	123.23	13.45	355.4	15.04	6.65	4.57	6.27
	py_1-5	3936.41	113.12	14.04	128.62	12.68	460.8	4.18	8.94	6.73	4.76
	aPD-1	3807.36	449.53	67.43	203.21	18.59	389.52	13.86	23.31	13.04	8.93
	py_2-2	4270.21	589.43	80.32	242.13	20.13	505.71	11.2	19.86	12.95	10.74
	py_2-3	4029.53	296.43	52.51	169.54	17.05	473.62	18.95	16.05	8.57	11.28
	py_2-4	5708.42	302.73	40.97	113.62	30.26	542.95	28.94	15.92	6.8	13.05
	py_2-5	6031.74	259.74	59.83	185.38	25.31	603.17	22.07	27.74	10.29	6.89
	VNP@Gel	4021.45	172.19	38.18	144.21	16.62	845.78	7.23	24.81	7.61	9.41
	py_3-2	4504.85	142.56	32.23	146.56	13.07	509.37	5.76	17.45	12.35	3.88
	py_3-3	4137.28	130.75	22.21	136.7	17.03	684.8	14.8	19.26	8.53	7.36
	py_3-4	4815.44	213.78	47.4	172.84	21.57	673.94	16.13	13.93	12.08	4.94
	py_3-5	5050.83	113.12	50.35	155.2	11.92	779	23.76	20.87	7.27	7.88
	GD/EI-NP@Gel	5310.53	325.24	42.57	337.06	36.71	566.94	42.33	22.94	18.38	8.93
	py_4-2	5612.42	311.06	43.71	197.74	12.68	635.18	39.04	26.73	5.7	7.98
	py_4-3	6573.23	130.22	54.01	245.74	21.98	929.14	12.69	19.05	13.74	8.51
	py_4-4	6221.96	119.4	39.08	209.65	15.42	988.33	17.5	31.01	14.02	3.22
	py_4-5	5621.19	31.24	35.22	210.24	30.42	586.32	33.87	17.08	7.95	4.85
	VNP-GD@Gel	7564.49	290.94	33.45	343.98	23.25	1619.18	10.61	34.08	11.94	11.65
	py_5-2	7058.29	294.49	48.4	252.37	15.76	991.76	66.78	43.67	20.3	10.44
	py_5-3	8084.19	251.81	54.76	167.72	28.31	1016.55	81.25	52.92	17.91	14.75
	py_5-4	8670.79	372.39	79.36	348.07	19.05	485.32	44.39	23.06	19.17	13.32
	py_5-5	5340.8	300.41	45.86	239.05	27.61	924.87	33.39	55.97	17.44	20.97
	VNP-GD/EI-NP@Gel	7578.89	690.69	81.03	477.2	60.2	2213.98	102.22	65.32	22.44	16.54
	py_6-2	12214.5	764.16	77.74	359.43	30.11	1817.35	108.53	71.05	31.47	26.59
	py_6-3	10537.6	777.9	109.44	303.54	45.44	2344.29	180.64	59.53	39.32	23.26
	py_6-4	10433.8	501.08	70.53	255.34	57.52	1404.53	171.11	87.03	29.27	19.8
	py_6-5	9699.23	454.44	118.67	256.45	33.59	1773.68	90.16	64.34	27.29	17.84
	VNP-GD/EI-NP@Gel+aPD-1	12630.2	1058.59	117.83	392.86	62.3	1790.68	141.08	89.81	42.1	26.23
	py_7-2	11708.7	994.83	150.35	606.96	40.6	1575.32	112.35	88.89	56.2	29.62
	py_7-3	11126.2	937.85	144.13	360.45	60.7	2164.12	301.9	97.64	26.4	34.13
	py_7-4	10206.4	1288.43	127.6	617.88	59.9	1813.2	123.95	102.12	39.72	20.97
	py_7-5	8677.7	1252.01	119.07	602.54	52.03	1806.03	165.44	76.95	31.29	36.82

## Sheet: Figure6
	Figure 6c
	Time (days)	PBS						aPD-1						VNP@Gel						GD/EI-NP@Gel						VNP-GD@Gel						VNP-GD/EI-NP@Gel						VNP-GD/EI-NP@Gel+aPD-1						VNP-GD/EI-NP@Patch+aPD-1
	0	1.2	1.4	1.3	0.7	0.6	0.8	1.3	0.7	0.8	1.1	1.4	0.8	1.4	1.7	0.5	0.7	0.9	1.3	1.2	2.1	1.4	0.6	0.4	0.9	1.3	1.6	0.7	0.8	0.9	1.1	1.5	1.7	1.8	0.6	0.9	0.8	1.9	1.1	0.7	2	0.6	0.5	1.7	1.8	1.3	0.4	0.8	0.9
	7	3.5	2.8	3.7	2.1	4	3.4	3.9	3.2	2.8	2.9	3.8	2.7	3.5	4.1	2.2	5.9	3	2.8	2.8	2.2	4.5	1.9	2.8	3.2	2.5	2.8	1.9	3.1	3.6	2	2.2	1.9	1.6	2.9	1.3	3.6	1.7	1.8	2	0.9	1.2	0.8	2.3	2.1	1.8	1.9	2.4	1
	14	5.6	6.1	7.8	7.7	5.9	6.3	4.7	6.1	3.6	5.3	5.9	4	5.8	6.3	6.1	4.3	3.9	5.2	6.7	7	8.1	3.2	4.1	5.3	5.5	3.2	2.9	4.1	4	6.8	4.4	4.2	3.1	2	2.7	1.9	3.1	2	2.5	1.2	1.6	1.9	2.2	1.8	1.4	2.5	1.5	1.6
	21	11.5	11.8	19.6	13.3	15.7	14.2	11.8	8.5	9.7	8.3	7.6	6.9	8.9	9.7	14.3	12.2	9.3	10	8.6	9.5	10.1	12.6	15.8	13.3	6.9	7.2	10.6	9.9	8.3	7.1	6.8	4.7	5.3	5.8	6.3	3.5	2.7	3.3	2.6	1.5	1.8	2.9	2.8	3.1	3.9	1.7	2.6	2.9
	Figure 6d
	Time (days)	PBS	aPD-1	VNP@Gel	GD/EI-NP@Gel	VNP-GD@Gel	VNP-GD/EI-NP@Gel	VNP-GD/EI-NP@Gel+aPD-1	VNP-GD/EI-NP@Patch+aPD-1
	1
	2
	3
	4
	5
	6
	7
	8
	9
	10
	11
	12
	13
	14
	15
	16
	17
	18
	19
	20
	21
	22
	23
	24
	25
	26
	27
	28
	29
	30
	31	1
	32
	33			1
	34	1			1
	35
	36			1
	37	1
	38	1			1
	38	1	1
	39			1
	40				1
	41	1				1
	42
	43		1
	43		1
	44			1		1
	45				1
	46		1
	47			1
	47			1
	48				1
	49					1
	49					1
	50		1
	51				1
	52
	53		1				1
	54					1
	55
	56						1
	56
	57					1
	58
	59						1
	60
	61
	62						1
	63
	64
	65							1
	66
	67
	68
	69
	70						1
	71								1
	72
	73
	74
	75								1
	76
	77
	78
	79
	80						0	0	0
	80							0	0
	80							0	0
	80							0	0
	80							0

## Sheet: Supplementary Fig.2
	Zeta potential
	GD	EI-NP
	-7.2	-1.6
	-8.3	-2.3
	-7.6	-1.4

## Sheet: Supplementary Fig. 7
	Bacteria counts
	VNP	VNP-GD
	0.98	0.94
	1.21	0.89
	0.95	1.07
	1.05	0.92

## Sheet: Supplementary Fig.13
	SYTOX green uptake (%)
	Control	VNP	GD	VNP-GD	VNP-GD+EI-NP
	3.8	12.4	7	30	52
	2.6	13	6.2	25.4	59.3
	1.9	9.1	4.1	34.1	51.6

## Sheet: Supplementary Fig.16
	Control	VNP	GD	VNP-GD	VNP-GD+EI-NP
	0.53	17.3	7.02	72.7	5.64
	0.81	15.3	3.25	68.5	3.1
	1.06	13.9	3.04	67	8.67

[truncated: 7 more sheets: Supplementary Fig.17, Supplementary Fig.19, Supplementary Fig. 21, Supplementary Fig. 22, Supplementary Fig. 24, Supplementary Fig. 25, Supplementary Fig. 28]
